# Supplementary material for: Dose-optimized microbial inoculants reshape grape rhizosphere microbiota and enhance fruit quality
Source: Front Microbiol. 2025 Nov 5;16:1702884. doi: 10.3389/fmicb.2025.1702884 (PMC12626922; doi:10.3389/fmicb.2025.1702884)
Supplement: Supplementary file 2 [file Table_2.xlsx]

## Sheet: Table S11
node_name	degree	clustering
g__norank_f__Saprospiraceae	4	1
g__Chryseolinea	8	0.6071
g__norank_o__PLTA13	8	0.6071
g__Lysinibacillus	8	0.6071
g__Dongia	4	1
g__Terrimonas	4	0.5
g__norank_f__Xanthobacteraceae	4	0.1667
g__norank_f__Microscillaceae	7	0.7143
g__norank_f__67-14	7	0.7143
g__Cupriavidus	7	0.7143
g__Amaricoccus	7	0.4286
g__Candidatus_Solibacter	10	0.6667
g__norank_f__JG30-KF-CM45	10	0.6667
g__Oceanobacillus	10	0.6667
g__Ureibacillus	10	0.6667
g__TM7	6	0.6
g__Novibacillus	6	0.6
g__norank_c__bacteriap25	6	0.6
g__Hirschia	8	0.7143
g__Acidibacter	8	0.7143
g__Planifilum	8	0.7143
g__norank_o__Saccharimonadales	15	0.4667
g__Bacillus	15	0.4667
g__Tepidimicrobium	15	0.4667
g__Gaiella	5	0.8
g__Nocardioides	10	0.4
g__norank_f__cvE6	13	0.2051
g__norank_f__Bacillaceae	5	0.8
g__norank_c__S0134_terrestrial_group	5	0.8
g__norank_f__Limnochordaceae	10	0.4
g__Edaphobaculum	8	0.25
g__norank_f__Gemmatimonadaceae	7	0.4762
g__Nitrospira	7	0.4762
g__Aquicella	8	0.5714
g__Thermoactinomyces	8	0.5714
g__Nordella	8	0.5714
g__Solitalea	7	0.2857
g__norank_f__A4b	7	0.1905
g__norank_c__TK10	6	1
g__norank_f__AKYH767	10	0.8444
g__norank_o__SBR1031	10	0.8444
g__Pseudomonas	10	0.8444
g__Nitrosospira	10	0.8444
g__Agromyces	10	0.8444
g__Paenibacillus	10	0.8444
g__Romboutsia	18	0.3007
g__norank_p__Desulfobacterota	8	0.3929
g__norank_f__unclassified_o__Gammaproteobacteria_Incertae_Sedis	5	0.5
g__norank_f__Methyloligellaceae	3	0.3333
g__Microvirga	5	0.5
g__norank_f__Vermiphilaceae	8	0.3929
g__norank_o__KI89A_clade	4	0.1667
g__Hyphomicrobium	4	0.1667
g__norank_f__Caldilineaceae	2	0
g__Bryobacter	1	0
g__norank_o__S085	7	0.3333
g__Lysobacter	7	0.381
g__norank_f__Vicinamibacteraceae	13	0.7821
g__norank_f__Diplorickettsiaceae	7	0.381
g__Allorhizobium-Neorhizobium-Pararhizobium-Rhizobium	13	0.7821
g__Tumebacillus	13	0.7821
g__Haliangium	13	0.7821
g__Adhaeribacter	8	0.3571
g__Flavobacterium	8	0.3571
g__Streptomyces	6	0.4667
g__Novosphingobium	6	0.4667
g__Chthoniobacter	15	0.6667
g__norank_f__Blastocatellaceae	15	0.6667
g__norank_c__Subgroup_5	15	0.6667
g__RB41	4	0.6667
g__mle1-7	4	0.6667
g__norank_f__Roseiflexaceae	15	0.6667
g__norank_f__Pedosphaeraceae	16	0.8
g__Candidatus_Udaeobacter	16	0.8
g__Neochlamydia	16	0.8
g__norank_p__Latescibacterota	16	0.8
g__norank_o__Vicinamibacterales	16	0.8
g__norank_c__KD4-96	16	0.8
g__Hydrogenispora	11	0.4364
g__Gemmatimonas	11	0.4364
g__Turicibacter	16	0.8
g__Clostridium_sensu_stricto_1	16	0.8
g__norank_c__Alphaproteobacteria	6	1
g__Altererythrobacter	12	0.4394
g__Steroidobacter	10	0.5333
g__Subgroup_10	10	0.5333
g__SWB02	10	0.5333
g__Ensifer	12	0.4394
g__norank_f__TRA3-20	12	0.4394
g__norank_f__Chitinophagaceae	3	1
g__norank_o__CCD24	3	1
g__norank_o__IMCC26256	1	0
g__norank_p__NB1-j	1	0
g__Sporosarcina	4	0.1667
g__Sphingomonas	10	0.3778
g__norank_o__Rokubacteriales	10	0.3778
g__norank_f__SC-I-84	7	0.2381
g__norank_f__AKYG1722	6	0.6
g__Skermanella	6	0.6
g__Pedomicrobium	5	1

## Sheet: Table S12
Node_ID	Node_Name	Degree_Centrality	Closeness_Centrality	Betweenness_Centrality
1	g__norank_f__Saprospiraceae	0.040404	0.166667	0
2	g__Chryseolinea	0.0808081	0.198397	0.0200871
3	g__norank_o__PLTA13	0.0808081	0.198397	0.0200871
4	g__Lysinibacillus	0.0808081	0.198397	0.0200871
5	g__Dongia	0.040404	0.166667	0
6	g__Terrimonas	0.040404	0.205821	0.0416761
7	g__norank_f__Xanthobacteraceae	0.040404	0.234043	0.0837488
8	g__norank_f__Microscillaceae	0.0707071	0.21663	0.0262577
9	g__norank_f__67-14	0.0707071	0.21663	0.0262577
10	g__Cupriavidus	0.0707071	0.21663	0.0262577
11	g__Amaricoccus	0.0707071	0.25	0.0496521
12	g__Candidatus_Solibacter	0.10101	0.263298	0.0307134
13	g__norank_f__JG30-KF-CM45	0.10101	0.263298	0.0307134
14	g__Oceanobacillus	0.10101	0.263298	0.0307134
15	g__Ureibacillus	0.10101	0.263298	0.0307134
16	g__TM7	0.0606061	0.269022	0.0191172
17	g__Novibacillus	0.0606061	0.269022	0.0191172
18	g__norank_c__bacteriap25	0.0606061	0.269022	0.0191172
19	g__Hirschia	0.0808081	0.245658	0.0297184
20	g__Acidibacter	0.0808081	0.245658	0.0297184
21	g__Planifilum	0.0808081	0.245658	0.0297184
22	g__norank_o__Saccharimonadales	0.151515	0.282051	0.0507344
23	g__Bacillus	0.151515	0.282051	0.0507344
24	g__Tepidimicrobium	0.151515	0.282051	0.0507344
25	g__Gaiella	0.0505051	0.253846	0.0280519
26	g__Nocardioides	0.10101	0.24937	0.0766187
27	g__norank_f__cvE6	0.131313	0.292899	0.150159
28	g__norank_f__Bacillaceae	0.0505051	0.253846	0.0280519
29	g__norank_c__S0134_terrestrial_group	0.0505051	0.253846	0.0280519
30	g__norank_f__Limnochordaceae	0.10101	0.24937	0.0766187
31	g__Edaphobaculum	0.0808081	0.266129	0.0293861
32	g__norank_f__Gemmatimonadaceae	0.0707071	0.258486	0.0116833
33	g__Nitrospira	0.0707071	0.258486	0.0116833
34	g__Aquicella	0.0808081	0.275766	0.0311746
35	g__Thermoactinomyces	0.0808081	0.275766	0.0311746
36	g__Nordella	0.0808081	0.275766	0.0311746
37	g__Solitalea	0.0707071	0.274238	0.037725
38	g__norank_f__A4b	0.0707071	0.291176	0.0778313
39	g__norank_c__TK10	0.0606061	0.218062	0
40	g__norank_f__AKYH767	0.10101	0.274238	0.0126927
41	g__norank_o__SBR1031	0.10101	0.274238	0.0126927
42	g__Pseudomonas	0.10101	0.274238	0.0126927
43	g__Nitrosospira	0.10101	0.274238	0.0126927
44	g__Agromyces	0.10101	0.274238	0.0126927
45	g__Paenibacillus	0.10101	0.274238	0.0126927
46	g__Romboutsia	0.181818	0.307453	0.214778
47	g__norank_p__Desulfobacterota	0.0808081	0.264706	0.0386372
48	g__norank_f__unclassified_o__Gammaproteobacteria_Incertae_Sedis	0.0505051	0.246269	0.0305784
49	g__norank_f__Methyloligellaceae	0.030303	0.232394	0.0118461
50	g__Microvirga	0.0505051	0.246269	0.0305784
51	g__norank_f__Vermiphilaceae	0.0808081	0.264706	0.0386372
52	g__norank_o__KI89A_clade	0.040404	0.280453	0.0473779
53	g__Hyphomicrobium	0.040404	0.2	0.0401979
54	g__norank_f__Caldilineaceae	0.020202	0.190751	0.020202
55	g__Bryobacter	0.010101	0.160454	0
56	g__norank_o__S085	0.0707071	0.293769	0.0912368
57	g__Lysobacter	0.0707071	0.276536	0.0611674
58	g__norank_f__Vicinamibacteraceae	0.131313	0.294643	0.0209995
59	g__norank_f__Diplorickettsiaceae	0.0707071	0.276536	0.0611674
60	g__Allorhizobium-Neorhizobium-Pararhizobium-Rhizobium	0.131313	0.294643	0.0209995
61	g__Tumebacillus	0.131313	0.294643	0.0209995
62	g__Haliangium	0.131313	0.294643	0.0209995
63	g__Adhaeribacter	0.0808081	0.261214	0.0386875
64	g__Flavobacterium	0.0808081	0.261214	0.0386875
65	g__Streptomyces	0.0606061	0.257812	0.0147533
66	g__Novosphingobium	0.0606061	0.257812	0.0147533
67	g__Chthoniobacter	0.151515	0.293769	0.0323384
68	g__norank_f__Blastocatellaceae	0.151515	0.293769	0.0323384
69	g__norank_c__Subgroup_5	0.151515	0.293769	0.0323384
70	g__RB41	0.040404	0.252551	0.0109104
71	g__mle1-7	0.040404	0.252551	0.0109104
72	g__norank_f__Roseiflexaceae	0.151515	0.293769	0.0323384
73	g__norank_f__Pedosphaeraceae	0.161616	0.300912	0.0153322
74	g__Candidatus_Udaeobacter	0.161616	0.300912	0.0153322
75	g__Neochlamydia	0.161616	0.300912	0.0153322
76	g__norank_p__Latescibacterota	0.161616	0.300912	0.0153322
77	g__norank_o__Vicinamibacterales	0.161616	0.300912	0.0153322
78	g__norank_c__KD4-96	0.161616	0.300912	0.0153322
79	g__Hydrogenispora	0.111111	0.264706	0.0523078
80	g__Gemmatimonas	0.111111	0.264706	0.0523078
81	g__Turicibacter	0.161616	0.300912	0.0153322
82	g__Clostridium_sensu_stricto_1	0.161616	0.300912	0.0153322
83	g__norank_c__Alphaproteobacteria	0.0606061	0.246269	0
84	g__Altererythrobacter	0.121212	0.274238	0.0410961
85	g__Steroidobacter	0.10101	0.246883	0.0175679
86	g__Subgroup_10	0.10101	0.246883	0.0175679
87	g__SWB02	0.10101	0.246883	0.0175679
88	g__Ensifer	0.121212	0.274238	0.0410961
89	g__norank_f__TRA3-20	0.121212	0.274238	0.0410961
90	g__norank_f__Chitinophagaceae	0.030303	0.210638	0
91	g__norank_o__CCD24	0.030303	0.210638	0
92	g__norank_o__IMCC26256	0.010101	0.166948	0
93	g__norank_p__NB1-j	0.010101	0.166948	0
94	g__Sporosarcina	0.040404	0.251269	0.028928
95	g__Sphingomonas	0.10101	0.254499	0.0317128
96	g__norank_o__Rokubacteriales	0.10101	0.254499	0.0317128
97	g__norank_f__SC-I-84	0.0707071	0.259843	0.0461984
98	g__norank_f__AKYG1722	0.0606061	0.234597	0.00641455
99	g__Skermanella	0.0606061	0.234597	0.00641455
100	g__Pedomicrobium	0.0505051	0.223982	0

## Sheet: Table S13
node_name	degree	clustering
g__Hormiactis	10	0.4222
g__Microascales_gen_Incertae_sedis	10	0.4222
g__Naganishia	5	1
g__Bionectria	10	0.4889
g__Clonostachys	10	0.4889
g__Zopfiella	8	0.5357
g__Fungi_gen_Incertae_sedis	5	0.4
g__Acrostalagmus	11	0.3455
g__Pseudaleuria	6	0.6667
g__Lasiosphaeriaceae_gen_Incertae_sedis	6	0.6667
g__Schizothecium	6	0.6667
g__Botryotrichum	12	0.5909
g__Albifimbria	12	0.5909
g__Preussia	12	0.5909
g__Ochroconis	12	0.5909
g__Cephaliophora	8	0.2143
g__Sodiomyces	4	0.3333
g__Arachnomyces	7	0.4286
g__Emericellopsis	7	0.4286
g__Stachylidium	13	0.4359
g__Alfoldia	8	0.5
g__Acaulium	8	0.5
g__Penicillium	7	0.7619
g__Stephanonectria	7	0.7619
g__Neocosmospora	13	0.4872
g__Trichurus	6	1
g__Papiliotrema	12	0.3485
g__Acremonium	9	0.6944
g__Mycoarthris	9	0.6944
g__Exophiala	9	0.6944
g__Aspergillus	9	0.6944
g__Thelebolaceae_gen_Incertae_sedis	13	0.4872
g__Mortierella	13	0.4872
g__Arthrobotrys	2	1
g__Volutella	15	0.4095
g__GS10_gen_Incertae_sedis	7	0.2857
g__Chaetomium	17	0.5368
g__Condenascus	17	0.5368
g__Chrysosporium	7	0.5714
g__GS08_gen_Incertae_sedis	11	0.5818
g__Tetracladium_f__Helotiaceae	11	0.5818
g__Coniella	11	0.5818
g__Lophiotrema	10	0.2889
g__Tausonia	15	0.6476
g__Fusarium	15	0.6476
g__Pseudoacrodictys	15	0.6476
g__Hyalopeziza	15	0.6476
g__Plectosphaerellaceae_gen_Incertae_sedis	15	0.6476
g__Scytalidium	5	1
g__Coprinellus	5	1
g__Lycoperdon	7	0.1905
g__Cercophora	5	0.7
g__Conocybe	1	0
g__Marquandomyces	3	0
g__Trichoderma	5	0.7
g__Rozellomycota_gen_Incertae_sedis	5	0.7
g__Dactylonectria	6	0.4
g__Thermomyces	9	0.25
g__Linnemannia	15	0.5333
g__Cladosporium	15	0.5333
g__Stachybotrys	15	0.5333
g__Lundqvistomyces	7	0.3333
g__Trichosporon	8	1
g__Fusicolla	7	0.1905
g__Titaea	5	0.8
g__Pseudogymnoascus	7	0.4762
g__Arthrographis	5	0.8
g__Trichocladium	7	0.4762
g__Iodophanus	6	0.5333
g__Neonectria	6	0.2667
g__Cystofilobasidium	3	1
g__Branch06_gen_Incertae_sedis	4	0.3333
g__Holtermanniella	7	0.4762
g__Scolecobasidium	7	0.4762
g__Actinomortierella	5	0.6
g__GS11_gen_Incertae_sedis	4	0.3333
g__Ascobolus	7	0.2381
g__Holocotylon	4	0.8333
g__Chaetothyriales_gen_Incertae_sedis	5	0.4
g__GS16_gen_Incertae_sedis	7	0.2857
g__Hormographiella	4	0.5
g__Furcasterigmium	6	0.4667
g__Sagenomella	5	0.4
g__Hogelandia	4	0.1667
g__Enterocarpus	6	0.5333
g__Petriella	6	0.5333
g__Gibellulopsis	6	0.5333
g__Pyxidiophorales_gen_Incertae_sedis	6	0.5333
g__Leucocoprinus	7	0.4286
g__Solicoccozyma	6	0.6667
g__Mortierellaceae_gen_Incertae_sedis	6	0.6667
g__Cheilymenia	6	0.6667
g__Chloridium	3	0.3333
g__Spiromastigoides	4	0.5
g__Metarhizium	4	0.5

## Sheet: Table S14
Node_ID	Node_Name	Degree_Centrality	Closeness_Centrality	Betweenness_Centrality
1	g__Hormiactis	0.106383	0.317568	0.0414965
2	g__Microascales_gen_Incertae_sedis	0.106383	0.317568	0.0414965
3	g__Naganishia	0.0531915	0.26257	0
4	g__Bionectria	0.106383	0.306189	0.0311476
5	g__Clonostachys	0.106383	0.306189	0.0311476
6	g__Zopfiella	0.0851064	0.297468	0.0339964
7	g__Fungi_gen_Incertae_sedis	0.0531915	0.283133	0.0506719
8	g__Acrostalagmus	0.117021	0.330986	0.0654679
9	g__Pseudaleuria	0.0638298	0.29375	0.0182709
10	g__Lasiosphaeriaceae_gen_Incertae_sedis	0.0638298	0.29375	0.0182709
11	g__Schizothecium	0.0638298	0.29375	0.0182709
12	g__Botryotrichum	0.12766	0.336918	0.0241403
13	g__Albifimbria	0.12766	0.336918	0.0241403
14	g__Preussia	0.12766	0.336918	0.0241403
15	g__Ochroconis	0.12766	0.336918	0.0241403
16	g__Cephaliophora	0.0851064	0.286585	0.0636919
17	g__Sodiomyces	0.0425532	0.256131	0.00919875
18	g__Arachnomyces	0.0744681	0.274854	0.0327234
19	g__Emericellopsis	0.0744681	0.274854	0.0327234
20	g__Stachylidium	0.138298	0.313333	0.0393899
21	g__Alfoldia	0.0851064	0.29375	0.0161595
22	g__Acaulium	0.0851064	0.29375	0.0161595
23	g__Penicillium	0.0744681	0.294671	0.00481992
24	g__Stephanonectria	0.0744681	0.294671	0.00481992
25	g__Neocosmospora	0.138298	0.317568	0.0344146
26	g__Trichurus	0.0638298	0.274052	0
27	g__Papiliotrema	0.12766	0.295597	0.0287864
28	g__Acremonium	0.0957447	0.306189	0.0137669
29	g__Mycoarthris	0.0957447	0.306189	0.0137669
30	g__Exophiala	0.0957447	0.306189	0.0137669
31	g__Aspergillus	0.0957447	0.306189	0.0137669
32	g__Thelebolaceae_gen_Incertae_sedis	0.138298	0.317568	0.0344146
33	g__Mortierella	0.138298	0.317568	0.0344146
34	g__Arthrobotrys	0.0212766	0.228155	0
35	g__Volutella	0.159574	0.321918	0.0617787
36	g__GS10_gen_Incertae_sedis	0.0744681	0.29653	0.0884079
37	g__Chaetomium	0.180851	0.362934	0.0517278
38	g__Condenascus	0.180851	0.362934	0.0517278
39	g__Chrysosporium	0.0744681	0.321918	0.0528591
40	g__GS08_gen_Incertae_sedis	0.117021	0.294671	0.0317039
41	g__Tetracladium_f__Helotiaceae	0.117021	0.294671	0.0317039
42	g__Coniella	0.117021	0.294671	0.0317039
43	g__Lophiotrema	0.106383	0.267806	0.085507
44	g__Tausonia	0.159574	0.329825	0.0246761
45	g__Fusarium	0.159574	0.329825	0.0246761
46	g__Pseudoacrodictys	0.159574	0.329825	0.0246761
47	g__Hyalopeziza	0.159574	0.329825	0.0246761
48	g__Plectosphaerellaceae_gen_Incertae_sedis	0.159574	0.329825	0.0246761
49	g__Scytalidium	0.0531915	0.244792	0
50	g__Coprinellus	0.0531915	0.244792	0
51	g__Lycoperdon	0.0744681	0.282282	0.0489835
52	g__Cercophora	0.0531915	0.269341	0.0206295
53	g__Conocybe	0.0106383	0.211712	0
54	g__Marquandomyces	0.0319149	0.248021	0.0112244
55	g__Trichoderma	0.0531915	0.269341	0.0206295
56	g__Rozellomycota_gen_Incertae_sedis	0.0531915	0.269341	0.0206295
57	g__Dactylonectria	0.0638298	0.250667	0.030173
58	g__Thermomyces	0.0957447	0.289231	0.0850962
59	g__Linnemannia	0.159574	0.348148	0.0479633
60	g__Cladosporium	0.159574	0.348148	0.0479633
61	g__Stachybotrys	0.159574	0.348148	0.0479633
62	g__Lundqvistomyces	0.0744681	0.279762	0.046325
63	g__Trichosporon	0.0851064	0.290123	0
64	g__Fusicolla	0.0744681	0.316498	0.1052
65	g__Titaea	0.0531915	0.245431	0.00512942
66	g__Pseudogymnoascus	0.0744681	0.26257	0.021084
67	g__Arthrographis	0.0531915	0.245431	0.00512942
68	g__Trichocladium	0.0744681	0.26257	0.021084
69	g__Iodophanus	0.0638298	0.268571	0.0407871
70	g__Neonectria	0.0638298	0.274052	0.0521166
71	g__Cystofilobasidium	0.0319149	0.233251	0
72	g__Branch06_gen_Incertae_sedis	0.0425532	0.242894	0.0214402
73	g__Holtermanniella	0.0744681	0.281437	0.0249334
74	g__Scolecobasidium	0.0744681	0.281437	0.0249334
75	g__Actinomortierella	0.0531915	0.247368	0.00528978
76	g__GS11_gen_Incertae_sedis	0.0425532	0.258242	0.00891179
77	g__Ascobolus	0.0744681	0.290123	0.0628066
78	g__Holocotylon	0.0425532	0.22381	0.000254605
79	g__Chaetothyriales_gen_Incertae_sedis	0.0531915	0.236181	0.0113557
80	g__GS16_gen_Incertae_sedis	0.0744681	0.290123	0.0565476
81	g__Hormographiella	0.0425532	0.236181	0.00248946
82	g__Furcasterigmium	0.0638298	0.261838	0.0177065
83	g__Sagenomella	0.0531915	0.254054	0.00920266
84	g__Hogelandia	0.0425532	0.27566	0.0311848
85	g__Enterocarpus	0.0638298	0.270115	0.0140948
86	g__Petriella	0.0638298	0.270115	0.0140948
87	g__Gibellulopsis	0.0638298	0.26257	0.0119272
88	g__Pyxidiophorales_gen_Incertae_sedis	0.0638298	0.26257	0.0119272
89	g__Leucocoprinus	0.0744681	0.261111	0.02455
90	g__Solicoccozyma	0.0638298	0.291022	0.0180773
91	g__Mortierellaceae_gen_Incertae_sedis	0.0638298	0.291022	0.0180773
92	g__Cheilymenia	0.0638298	0.291022	0.0180773
93	g__Chloridium	0.0319149	0.22381	0.0030526
94	g__Spiromastigoides	0.0425532	0.260388	0.0144446
95	g__Metarhizium	0.0425532	0.260388	0.0144446

## Sheet: Table S17
Source	Target	correlation	p_value	po_ne	Etype
Nitrospira	AN	0.9	0.0373861	Positive	FS
Pseudomonas	ALP	0.9	0.0373861	Positive	FS
Bryobacter	AN	0.9	0.0373861	Positive	FS
Bryobacter	pH	0.9	0.0373861	Positive	FS
Dongia	AN	0.9	0.0373861	Positive	FS
Dongia	pH	0.9	0.0373861	Positive	FS
Bacillus	Urease	0.9	0.0373861	Positive	FS
Bacillus	Sucrase	1	1.4e-24	Positive	FS
Bacillus	AP	1	1.4e-24	Positive	FS
Bacillus	AK	1	1.4e-24	Positive	FS
Bacillus	EC	1	1.4e-24	Positive	FS
Bacillus	SOM	1	1.4e-24	Positive	FS
Hyphomicrobium	AN	0.9	0.0373861	Positive	FS
Pseudomonas	Urease	0.9	0.0373861	Positive	FS
Pseudomonas	Sucrase	1	1.4e-24	Positive	FS
Pseudomonas	AP	1	1.4e-24	Positive	FS
Pseudomonas	AK	1	1.4e-24	Positive	FS
Pseudomonas	EC	1	1.4e-24	Positive	FS
Pseudomonas	SOM	1	1.4e-24	Positive	FS
Microvirga	AN	-0.9	0.0373861	Negative	FS
Pedomicrobium	pH	0.9	0.0373861	Positive	FS
Ureibacillus	Urease	0.9	0.0373861	Positive	FS
Flavobacterium	Urease	1	1.4e-24	Positive	FS
Flavobacterium	Sucrase	0.9	0.0373861	Positive	FS
Flavobacterium	AP	0.9	0.0373861	Positive	FS
Flavobacterium	AK	0.9	0.0373861	Positive	FS
Flavobacterium	EC	0.9	0.0373861	Positive	FS
Flavobacterium	SOM	0.9	0.0373861	Positive	FS
Terrimonas	ALP	-0.9	0.0373861	Negative	FS
Terrimonas	Sucrase	-0.9	0.0373861	Negative	FS
Terrimonas	AP	-0.9	0.0373861	Negative	FS
Terrimonas	AK	-0.9	0.0373861	Negative	FS
Terrimonas	EC	-0.9	0.0373861	Negative	FS
Terrimonas	SOM	-0.9	0.0373861	Negative	FS
Ensifer	pH	0.9	0.0373861	Positive	FS
Sporosarcina	pH	-0.9	0.0373861	Negative	FS
Edaphobaculum	Urease	-0.9	0.0373861	Negative	FS
Agromyces	Urease	0.9	0.0373861	Positive	FS

## Sheet: Table S18
Source	Target	correlation	p_value	po_ne	Etype
Mortierella	Urease	0.9	0.0373861	Positive	FS
Mortierella	Sucrase	1	1.4e-24	Positive	FS
Mortierella	AP	1	1.4e-24	Positive	FS
Mortierella	AK	1	1.4e-24	Positive	FS
Mortierella	EC	1	1.4e-24	Positive	FS
Mortierella	SOM	1	1.4e-24	Positive	FS
Tausonia	Sucrase	-0.9	0.0373861	Negative	FS
Tausonia	AP	-0.9	0.0373861	Negative	FS
Tausonia	AK	-0.9	0.0373861	Negative	FS
Tausonia	EC	-0.9	0.0373861	Negative	FS
Tausonia	SOM	-0.9	0.0373861	Negative	FS
Cephaliophora	ALP	1	1.4e-24	Positive	FS
Solicoccozyma	ALP	0.9	0.0373861	Positive	FS
Solicoccozyma	Sucrase	0.9	0.0373861	Positive	FS
Solicoccozyma	AP	0.9	0.0373861	Positive	FS
Solicoccozyma	AK	0.9	0.0373861	Positive	FS
Solicoccozyma	EC	0.9	0.0373861	Positive	FS
Solicoccozyma	SOM	0.9	0.0373861	Positive	FS
Linnemannia	pH	-1	1.4e-24	Negative	FS
Fusarium	Sucrase	-0.9	0.0373861	Negative	FS
Fusarium	AP	-0.9	0.0373861	Negative	FS
Fusarium	AK	-0.9	0.0373861	Negative	FS
Fusarium	EC	-0.9	0.0373861	Negative	FS
Fusarium	SOM	-0.9	0.0373861	Negative	FS
Thelebolaceae_gen_Incertae_sedis	Sucrase	0.9	0.0373861	Positive	FS
Thelebolaceae_gen_Incertae_sedis	AP	0.9	0.0373861	Positive	FS
Thelebolaceae_gen_Incertae_sedis	AK	0.9	0.0373861	Positive	FS
Thelebolaceae_gen_Incertae_sedis	EC	0.9	0.0373861	Positive	FS
Thelebolaceae_gen_Incertae_sedis	SOM	0.9	0.0373861	Positive	FS
Clonostachys	ALP	-1	1.4e-24	Negative	FS
Marquandomyces	Urease	0.9	0.0373861	Positive	FS
Acrostalagmus	AN	-0.9	0.0373861	Negative	FS
Cladosporium	AN	-0.9	0.0373861	Negative	FS
Cladosporium	pH	-0.9	0.0373861	Negative	FS
Alfoldia	Sucrase	-0.9	0.0373861	Negative	FS
Alfoldia	AP	-0.9	0.0373861	Negative	FS
Alfoldia	AK	-0.9	0.0373861	Negative	FS
Alfoldia	EC	-0.9	0.0373861	Negative	FS
Alfoldia	SOM	-0.9	0.0373861	Negative	FS
Lasiosphaeriaceae_gen_Incertae_sedis	ALP	-0.9	0.0373861	Negative	FS
Botryotrichum	ALP	-0.9	0.0373861	Negative	FS
Botryotrichum	Sucrase	-0.9	0.0373861	Negative	FS
Botryotrichum	AP	-0.9	0.0373861	Negative	FS
Botryotrichum	AK	-0.9	0.0373861	Negative	FS
Botryotrichum	EC	-0.9	0.0373861	Negative	FS
Botryotrichum	SOM	-0.9	0.0373861	Negative	FS
Fusicolla	pH	-0.9	0.0373861	Negative	FS
Tetracladium_f__Helotiaceae	Urease	-0.9	0.0373861	Negative	FS
Penicillium	ALP	-0.9	0.0373861	Negative	FS
Penicillium	Sucrase	-0.9	0.0373861	Negative	FS
Penicillium	AP	-0.9	0.0373861	Negative	FS
Penicillium	AK	-0.9	0.0373861	Negative	FS
Penicillium	EC	-0.9	0.0373861	Negative	FS
Penicillium	SOM	-0.9	0.0373861	Negative	FS
Microascales_gen_Incertae_sedis	ALP	-0.9	0.0373861	Negative	FS
Bionectria	ALP	-1	1.4e-24	Negative	FS
GS08_gen_Incertae_sedis	Urease	-0.9	0.0373861	Negative	FS
Pseudoacrodictys	Sucrase	-0.9	0.0373861	Negative	FS
Pseudoacrodictys	AP	-0.9	0.0373861	Negative	FS
Pseudoacrodictys	AK	-0.9	0.0373861	Negative	FS
Pseudoacrodictys	EC	-0.9	0.0373861	Negative	FS
Pseudoacrodictys	SOM	-0.9	0.0373861	Negative	FS
Hormiactis	Sucrase	-0.974679	0.00481823	Negative	FS
Hormiactis	AP	-0.974679	0.00481823	Negative	FS
Hormiactis	AK	-0.974679	0.00481823	Negative	FS
Hormiactis	EC	-0.974679	0.00481823	Negative	FS
Hormiactis	SOM	-0.974679	0.00481823	Negative	FS
Ascobolus	AN	0.9	0.0373861	Positive	FS
Ascobolus	pH	0.9	0.0373861	Positive	FS
Chrysosporium	AN	1	1.4e-24	Positive	FS
Acaulium	Sucrase	-0.9	0.0373861	Negative	FS
Acaulium	AP	-0.9	0.0373861	Negative	FS
Acaulium	AK	-0.9	0.0373861	Negative	FS
Acaulium	EC	-0.9	0.0373861	Negative	FS
Acaulium	SOM	-0.9	0.0373861	Negative	FS
